# Supplementary material for: ECBD: European chemical biology database
Source: Nucleic Acids Res. 2024 Oct 23;53(D1):D1383–92. doi: 10.1093/nar/gkae904 (PMC11701612; doi:10.1093/nar/gkae904)
Supplement: gkae904_Supplemental_Files [file gkae904_supplemental_files.zip]

Archive with 3 entries (3 files):
- supplementary_file_1.pdf
- supplementary_file_2.pdf
- supplementary_file_3.xlsx
