# Supplementary material for: ECBD: European chemical biology database
Source: Nucleic Acids Res. 2024 Oct 23;53(D1):D1383–92. doi: 10.1093/nar/gkae904 (PMC11701612; doi:10.1093/nar/gkae904)
Supplement: gkae904_Supplemental_Files [file gkae904_supplemental_files.zip › supplementary_file_3.xlsx]

## Sheet: List 1
EOS	Name	Results	Values	Target EOS	Target type	Target name	Organism specification	Assay stage	Bioprofiling	Bioassay type	Bioassay	Bioassay setting	Assay format	Assay design	Assay supporting method	Detection method	Detection instrument	Assay organism	Additional BAO tags	Cell-line	Concentration unit	Cellular component	Pathway	Organism	Organism context	Time unit	Tissue
300008	Single dose inhibition of SARS-CoV-2 cytopathic effect in VeroE6	2465	5374	300007	organism	Organism Severe acute respiratory syndrome-related coronavirus	BetaCov/Belgium/GHB-03021/2020	primary assay		functional	cell growth assay;Fluorescence imaging cell growth inhibition assay	in vitro	cell based format	cell density determination;cell number determination	one cell type;percent control normalization;gene knock in;stable transfection	confocal microscopy;fluorescence microscopy	ArrayScan XTI HCS Reader	Severe acute respiratory syndrome coronavirus 2;Chlorocebus sabaeus	Fluorescence imaging cell growth inhibition assay	Vero C1008	micromolar
300033	Dose-dependent inhibition of SARS-CoV-2 cytopathic effect in VeroE6	134	3314	300007	organism	Organism Severe acute respiratory syndrome-related coronavirus	BetaCov/Belgium/GHB-03021/2020	confirmatory assay		functional	cell growth assay;Fluorescence imaging cell growth inhibition assay	in vitro	cell based format	cell density determination;cell number determination	one cell type;percent control normalization;gene knock in;stable transfection	confocal microscopy;fluorescence microscopy	ArrayScan XTI HCS Reader	Severe acute respiratory syndrome coronavirus 2;Chlorocebus sabaeus	Fluorescence imaging cell growth inhibition assay	Vero C1008	micromolar			Severe acute respiratory syndrome-related coronavirus
300038	GPR35 antagonism	92314	98602	300037	protein	G-protein coupled receptor 35		primary assay		functional	signal transduction assay	in vitro	cell based format	Beta-arrestin translocation	one cell type;percent inhibition normalization	bioluminescence resonance energy transfer	Tecan Ultra	Homo sapiens		Flp-In-T-REx-293	log10 molar
300040	Single dose inhibition of SARS-CoV-2 3CL-Pro	2466	2688	300039	protein_complex	Replicase polyprotein 1ab		primary assay		functional target-based	protease activity assay	in vitro	biochemical format	enzyme activity measurement method	z-prime factor;percent inhibition normalization;single perturbagen	fluorescence intensity	EnVision Multilabel Reader	Severe acute respiratory syndrome coronavirus 2;Viruses	severe acute respiratory syndrome;enzyme activity measurement method;384 well plate;single concentration;endpoint assay;single readout;primary assay;intensity parameter;measured value;catalytic activity;virus;percent inhibition;single protein format;compound library;small molecule;high throughput screening;viral infectious disease;EC 3.4.22.* (cysteine endopeptidase) inhibitor;EC 3.4.22.69 SARS c…		micromolar		Infectious disease		Severe acute respiratory syndrome coronavirus 2;Homo sapiens	minute
300041	Dose-dependent inhibition of SARS-CoV-2 3CL-Pro	64	2176	300039	protein_complex	Replicase polyprotein 1ab		confirmatory assay		functional target-based	protease activity assay	in vitro	biochemical format	enzyme activity measurement method	z-prime factor;percent inhibition normalization;single perturbagen	fluorescence intensity	EnVision Multilabel Reader	Severe acute respiratory syndrome coronavirus 2	severe acute respiratory syndrome;384 well plate;endpoint assay;single readout;intensity parameter;measured value;catalytic activity;virus;single protein format;compound library;small molecule;high throughput screening;multiple concentration;EC 3.4.22.* (cysteine endopeptidase) inhibitor;EC 3.4.22.69 SARS coronavirus main proteinase;viral infectious disease		micromolar		Infectious disease		Severe acute respiratory syndrome coronavirus 2;Homo sapiens	minute
300044	Dose-dependent inhibition of SARS-CoV-2 3CL-Pro at 1mM DTT	64	1472	300039	protein_complex	Replicase polyprotein 1ab		alternate assay conditions		functional target-based	protease activity assay	in vitro	biochemical format	enzyme activity measurement method;DTT sensitivity	z-prime factor;percent inhibition normalization;single perturbagen	fluorescence intensity	EnVision Multilabel Reader	Severe acute respiratory syndrome coronavirus 2	severe acute respiratory syndrome;viral infectious disease;EC 3.4.22.* (cysteine endopeptidase) inhibitor;EC 3.4.22.69 SARS coronavirus main proteinase;384 well plate;endpoint assay;single readout;alternate confirmatory assay;intensity parameter;measured value;catalytic activity;virus;single protein format;compound library;small molecule;high throughput screening;multiple concentration		micromolar		Infectious disease		Severe acute respiratory syndrome coronavirus 2;Homo sapiens	minute
300060	Bioprofiling assay 5 Renilla	101114	120142	300059	protein	Coelenterazine h 2-monooxygenase		primary assay	1	functional target-based	enzyme inhibition assay	in vitro	protein format	luciferase enzyme activity measurement method	activity threshold signal direction	luminescence method	ClarioStar (BMGLabtech)				micromolar
300064	Bioprofiling assay 5 Firefly	101114	110600	300063	protein	Luciferin 4-monooxygenase		primary assay	1	functional target-based	enzyme inhibition assay	in vitro	protein format	luciferase enzyme activity measurement method	activity threshold signal direction	luminescence method	ClarioStar (BMGLabtech)				micromolar
300065	Bioprofiling assay 5 NanoLuc	101114	117366	300069	protein	NanoLuc	Synthetic	primary assay	1	functional target-based	enzyme inhibition assay	in vitro	protein format	luciferase enzyme activity measurement method	activity threshold signal direction	luminescence method	ClarioStar (BMGLabtech)				micromolar
300066	ROS (Reactive Oxygen Species) HRP	101114	228753	300009	other			primary assay	1	physicochemical	Reactive Oxygen Species	in vitro	biochemical format	ROS induction	z-score normalization;percent activation normalization	absorbance	CLARIOstar (BMGLabtech)				micromolar
300067	ROS (Reactive Oxygen Species) Resazurin TCEP	101114	223338	300009	other			primary assay	1	physicochemical	Reactive Oxygen Species	in vitro	biochemical format	ROS induction	z-score normalization;percent activation normalization	fluorescence intensity	CLARIOstar (BMGLabtech)				micromolar
300068	ROS (Reactive Oxygen Species) Resazurin DTT	101114	223631	300009	other			primary assay	1	physicochemical	Reactive Oxygen Species	in vitro	biochemical format	ROS induction	z-score normalization;percent activation normalization	fluorescence intensity	CLARIOstar (BMGLabtech)				micromolar
300072	C. auris DSM21092 Anti-Fungal Assay	101024	101024	300071	organism			primary assay	1	functional phenotypic	cell growth assay	in vitro	organism-based format	viability measurement method	robust z-prime factor;signal window;percent inhibition normalization;one cell type	absorbance	EnVision Multilabel Reader	[Candida] auris	high throughput screening;research institute;researcher;screening lab investigator;antifungal drug		micromolar				Fungi		cell culture
300074	A. fumigatus ATCC 46645 Anti-Fungal Assay	101024	101024	300073	organism			primary assay	1	functional phenotypic	cell growth assay	in vitro	organism-based format	viability measurement method	robust z-prime factor;signal window;percent inhibition normalization;one cell type	fluorescence method	EnVision Multilabel Reader	Aspergillus fumigatus	high throughput screening;research institute;researcher;screening lab investigator;antifungal drug		micromolar				Fungi		cell culture
300076	C. albicans ATCC 64124 Anti-Fungal Assay	101024	101024	300075	organism			primary assay	1	functional phenotypic	cell growth assay	in vitro	organism-based format	viability measurement method	robust z-prime factor;signal window;percent inhibition normalization;one cell type	absorbance	EnVision Multilabel Reader	Candida albicans	high throughput screening;research institute;researcher;screening lab investigator;antifungal drug		micromolar				Fungi		cell culture
300078	MSSA ATCC 29213 Anti-Bacterial Assay	101024	101024	300077	organism			primary assay	1	functional phenotypic	cell growth assay	in vitro	organism-based format	viability measurement method	robust z-prime factor;signal window;percent inhibition normalization;one cell type	absorbance	EnVision Multilabel Reader	Staphylococcus aureus	high throughput screening;bacterial infectious disease;research institute;researcher;antibacterial drug;screening lab investigator		micromolar				Bacteria;Staphylococcus aureus		cell culture
300080	E. faecalis ATCC 29212 Anti-Bacterial Assay	101024	101024	300079	organism			primary assay	1	functional phenotypic	cell growth assay	in vitro	organism-based format	viability measurement method	robust z-prime factor;signal window;percent inhibition normalization;one cell type	absorbance	EnVision Multilabel Reader	Enterococcus faecalis	high throughput screening;bacterial infectious disease;research institute;researcher;antibacterial drug;screening lab investigator		micromolar				Bacteria		cell culture
300107	cell viability ATP quantification assay with HepG2 cells	101114	221184	300106	celline			primary assay	1	functional	cell viability ATP quantitation assay	in vitro	cell based format	viability measurement method	cell culture method;one cell type	luminescence method	BMG PHERAstar FS plate reader (BMG Labtech, Cary NC)	Homo sapiens	time unit;hour;screening concentration;normalized data	Hep-G2	nanomolar					hour	liver
300108	Validation screening cell viability ATP quantification assay with HepG2 cells	1556	44175	300106	celline			confirmatory assay	1	functional	cell viability ATP quantitation assay	in vitro	cell based format	viability measurement method	cell culture method;one cell type	luminescence method	BMG PHERAstar FS plate reader (BMG Labtech, Cary NC)	Homo sapiens	time unit;hour;screening concentration;normalized data	Hep-G2	nanomolar					hour	liver
300091	Inhibition of MeCP2/TBL1 binding	4929	5152	300090	protein_complex			primary assay		binding type	Protein-Protein NanoBRET Assay	in vitro	whole cell lysate format	NanoBRET	gene overexpression by transient transfection	fluorescence intensity	EnVision Multilabel Reader	Homo sapiens		HEK293T	micromolar	nucleosome	Loss of MECP2 binding ability to the NCoR/SMRT complex;Loss of function of MECP2 in Rett syndrome		Homo sapiens
300093	Counterscreen for MeCP2/TBL1 binding assay interference	118	496	300092	protein	cAMP-dependent protein kinase		counter screening assay		binding type	Protein-Protein NanoBRET Assay	in vitro	whole cell lysate format	NanoBRET	gene overexpression by transient transfection	fluorescence intensity	EnVision Multilabel Reader	Homo sapiens		HEK293T	micromolar	nucleus			Homo sapiens
300094	Dose response inhibition of MeCP2/TBL1 binding	34	608	300090	protein_complex			confirmatory assay		binding type	Protein-Protein NanoBRET Assay	in vitro	whole cell lysate format	NanoBRET	gene overexpression by transient transfection	fluorescence intensity	EnVision Multilabel Reader	Homo sapiens		HEK293T	micromolar	nucleosome	Loss of MECP2 binding ability to the NCoR/SMRT complex;Loss of function of MECP2 in Rett syndrome		Homo sapiens
300140	C. albicans ATCC 64124 Anti-Fungal Assay	523	11506	300075	organism			confirmatory assay	1	functional phenotypic	cell growth assay	in vitro	organism-based format	viability measurement method	robust z-prime factor;signal window;percent inhibition normalization;one cell type	absorbance	EnVision Multilabel Reader	Candida albicans	high throughput screening;research institute;researcher;screening lab investigator;antifungal drug		micromolar				Fungi		cell culture
300141	A. fumigatus ATCC 46645 Anti-Fungal Assay	523	11506	300073	organism			confirmatory assay	1	functional phenotypic	cell growth assay	in vitro	organism-based format	viability measurement method	robust z-prime factor;signal window;percent inhibition normalization;one cell type	fluorescence method	EnVision Multilabel Reader	Aspergillus fumigatus	high throughput screening;research institute;researcher;screening lab investigator;antifungal drug		micromolar				Fungi		cell culture
300142	C. auris DSM21092 Anti-Fungal Assay	523	11506	300071	organism			confirmatory assay	1	functional phenotypic	cell growth assay	in vitro	organism-based format	viability measurement method	robust z-prime factor;signal window;percent inhibition normalization;one cell type	absorbance	EnVision Multilabel Reader	[Candida] auris	high throughput screening;research institute;researcher;screening lab investigator;antifungal drug		micromolar				Fungi		cell culture
300149	KCNQ3 FluxOR(TM) Potassium Ion Channel Assay - Primary Screen	2466	2688	300148	protein	Potassium voltage-gated channel subfamily KQT member 3		primary assay		functional target-based	ion redistribution assay;metal ion redistribution assay;ion channel assay	in vitro	cell based format	ion redistribution determination method	z-prime factor;percent inhibition normalization;percent activation normalization	fluorescence intensity	EnVision Multilabel Reader	Cricetulus griseus	FluxOR Thallium Detection Kit	CHO-K1;CHO-KCNQ3 A315T;NM_004519.4 c.943G>A; p.315A>T	micromolar	cytosol;cytoplasm	Neuronal System;Potassium Channels;Voltage gated Potassium channels		Homo sapiens
300150	Solubility	101113	209615	300009	other			primary assay		physicochemical	turbidimetric solubility assay	in vitro	cell-free format	Nephelometry		light scattering	BMG Nephelostar				micromolar					hour
300153	KCNQ3 FluxOR(TM) Potassium Ion Channel Assay - hit profiling	24	744	300148	protein	Potassium voltage-gated channel subfamily KQT member 3		confirmatory assay		functional target-based	ion redistribution assay;metal ion redistribution assay;ion channel assay	in vitro	cell based format	ion redistribution determination method	z-prime factor;curve fit method;percent activation normalization	fluorescence intensity	EnVision Multilabel Reader	Cricetulus griseus	FluxOR Thallium Detection Kit	CHO-K1;CHO-KCNQ3 A315T;NM_004519.4 c.943G>A; p.315A>T	micromolar	cytosol;cytoplasm	Neuronal System;Potassium Channels;Voltage gated Potassium channels		Homo sapiens	second
300155	Growth inhibition of Pseudomonas aeruginosa	101022	101022	300154	organism			primary assay	1	functional phenotypic	cell growth assay	in vitro	organism-based format	viability measurement method	percent inhibition normalization;signal quantitation method	absorbance	Synergy HT Multi-Mode Reader (BioTek)	Pseudomonas aeruginosa group			micromolar					hour
300158	Inhibition of Escherichia coli	101022	101022	300157	organism			primary assay	1	functional phenotypic	cell growth assay	in vitro	cell based format	cell density determination	percent inhibition normalization;one cell type	absorbance	Synergy HT Multi-Mode Reader (BioTek)	Escherichia coli ATCC 25922			micromolar					hour
300010	BRET Assay for Mitochondrial ER Contact sites modulators	2464	4928	300009	other			primary assay		binding type	protein-protein interaction assay	in vitro	cell based format	fluorescent ligand binding method	one cell type;normalization based on control;chemiluminescent labeling method	bioluminescence resonance energy transfer	ClarioStar BMG	Homo sapiens		HCT 116	micromolar	endoplasmic reticulum;mitochondrion
300011	BRET Assay for Mitochondrial ER Contact sites modulators	2464	4928	300009	other			primary assay		binding type	protein-protein interaction assay	in vitro	cell based format	fluorescent ligand binding method	one cell type;normalization based on control;chemiluminescent labeling method	bioluminescence resonance energy transfer	ClarioStar BMG	Homo sapiens		HCT 116	micromolar	endoplasmic reticulum;mitochondrion
300012	BRET Assay for Mitochondrial ER Contact sites modulators	106	106	300009	other			confirmatory assay		binding type	protein-protein interaction assay	in vitro	cell based format	fluorescent ligand binding method	one cell type;normalization based on control;chemiluminescent labeling method	bioluminescence resonance energy transfer	ClarioStar BMG	Homo sapiens		HCT 116	micromolar	endoplasmic reticulum;mitochondrion
300013	BRET Assay for Mitochondrial ER Contact sites modulators	30	30	300009	other			confirmatory assay		binding type	protein-protein interaction assay	in vitro	cell based format	fluorescent ligand binding method	one cell type;normalization based on control;chemiluminescent labeling method	bioluminescence resonance energy transfer	ClarioStar BMG	Homo sapiens		HCT 116	micromolar	endoplasmic reticulum;mitochondrion
300014	BRET Assay for Mitochondrial ER Contact sites modulators	2112	4224	300009	other			primary assay		binding type	protein-protein interaction assay	in vitro	cell based format	fluorescent ligand binding method	one cell type;normalization based on control;chemiluminescent labeling method	bioluminescence resonance energy transfer	ClarioStar BMG	Homo sapiens		HCT 116	micromolar	endoplasmic reticulum;mitochondrion
300015	BRET Assay for Mitochondrial ER Contact sites modulators	20064	40128	300009	other			primary assay		binding type	protein-protein interaction assay	in vitro	cell based format	fluorescent ligand binding method	one cell type;normalization based on control;chemiluminescent labeling method	bioluminescence resonance energy transfer	ClarioStar BMG	Homo sapiens		HCT 116	micromolar	endoplasmic reticulum;mitochondrion
300016	BRET Assay for Mitochondrial ER Contact sites modulators	12320	24640	300009	other			primary assay		binding type	protein-protein interaction assay	in vitro	cell based format	fluorescent ligand binding method	one cell type;normalization based on control;chemiluminescent labeling method	bioluminescence resonance energy transfer	ClarioStar BMG	Homo sapiens		HCT 116	micromolar	endoplasmic reticulum;mitochondrion
300017	BRET Assay for Mitochondrial ER Contact sites modulators	9	81	300009	other			confirmatory assay		binding type	protein-protein interaction assay	in vitro	cell based format	fluorescent ligand binding method	one cell type;normalization based on control;chemiluminescent labeling method	bioluminescence resonance energy transfer	ClarioStar BMG	Homo sapiens		HCT 116	micromolar	endoplasmic reticulum;mitochondrion
300143	MSSA ATCC 29213 Anti-Bacterial Assay	3872	3872	300077	organism			primary assay	1	functional phenotypic	cell growth assay	in vitro	organism-based format	viability measurement method	robust z-prime factor;signal window;percent inhibition normalization;one cell type	absorbance	EnVision Multilabel Reader	Staphylococcus aureus	high throughput screening;bacterial infectious disease;research institute;researcher;antibacterial drug;screening lab investigator		micromolar			Staphylococcus aureus	Bacteria;Staphylococcus aureus		cell culture
300144	E. faecalis ATCC 29212 Anti-Bacterial Assay	3872	3872	300079	organism			primary assay	1	functional phenotypic	cell growth assay	in vitro	organism-based format	viability measurement method	robust z-prime factor;signal window;percent inhibition normalization;one cell type	absorbance	EnVision Multilabel Reader	Enterococcus faecalis	high throughput screening;bacterial infectious disease;research institute;researcher;antibacterial drug;screening lab investigator		micromolar			Enterococcus faecalis ATCC 29212	Bacteria		cell culture
300145	C. auris DSM21092 Anti-Fungal Assay	3872	3872	300071	organism			primary assay	1	functional phenotypic	cell growth assay	in vitro	organism-based format	viability measurement method	robust z-prime factor;signal window;percent inhibition normalization;one cell type	absorbance	EnVision Multilabel Reader	[Candida] auris	high throughput screening;research institute;researcher;screening lab investigator;antifungal drug		micromolar			[Candida] auris	Fungi		cell culture
300146	A. fumigatus ATCC 46645 Anti-Fungal Assay	3872	3872	300073	organism			primary assay	1	functional phenotypic	cell growth assay	in vitro	organism-based format	viability measurement method	robust z-prime factor;signal window;percent inhibition normalization;one cell type	fluorescence method	EnVision Multilabel Reader	Aspergillus fumigatus	high throughput screening;research institute;researcher;screening lab investigator;antifungal drug		micromolar			Aspergillus fumigatus	Fungi		cell culture
300147	C. albicans ATCC 64124 Anti-Fungal Assay	3872	3872	300075	organism			primary assay	1	functional phenotypic	cell growth assay	in vitro	organism-based format	viability measurement method	robust z-prime factor;signal window;percent inhibition normalization;one cell type	absorbance	EnVision Multilabel Reader	Candida albicans	high throughput screening;research institute;researcher;screening lab investigator;antifungal drug		micromolar			Candida albicans	Fungi		cell culture
300018	BRET Assay for Mitochondrial ER Contact sites modulators	360	360	300009	other			confirmatory assay		binding type	protein-protein interaction assay	in vitro	cell based format	fluorescent ligand binding method	one cell type;normalization based on control;chemiluminescent labeling method	bioluminescence resonance energy transfer	ClarioStar BMG	Homo sapiens		HCT 116	micromolar	endoplasmic reticulum;mitochondrion
300019	BRET Assay for Mitochondrial ER Contact sites modulators	87	87	300009	other			confirmatory assay		binding type	protein-protein interaction assay	in vitro	cell based format	fluorescent ligand binding method	one cell type;normalization based on control;chemiluminescent labeling method	bioluminescence resonance energy transfer	ClarioStar BMG	Homo sapiens		HCT 116	micromolar	endoplasmic reticulum;mitochondrion
300020	BRET Assay for Mitochondrial ER Contact sites modulators	59	59	300009	other			confirmatory assay		binding type	protein-protein interaction assay	in vitro	cell based format	fluorescent ligand binding method	one cell type;normalization based on control;chemiluminescent labeling method	bioluminescence resonance energy transfer	ClarioStar BMG	Homo sapiens		HCT 116	micromolar	endoplasmic reticulum;mitochondrion
300169	E. faecalis ATCC 29212 Anti-Bacterial Assay	523	266	300168	organism			confirmatory assay	1	functional phenotypic	cell growth assay	in vitro	organism-based format	viability measurement method	robust z-prime factor;signal window;percent inhibition normalization;one cell type	absorbance	EnVision Multilabel Reader	Enterococcus faecalis	high throughput screening;research institute;researcher;screening lab investigator;antifungal drug		micromolar				Bacteria		cell culture
300171	MSSA ATCC 29213 Anti-Bacterial Assay	523	522	300170	organism			confirmatory assay	1	functional phenotypic	cell growth assay	in vitro	organism-based format	viability measurement method	robust z-prime factor;signal window;percent inhibition normalization;one cell type	absorbance	EnVision Multilabel Reader	Staphylococcus aureus	high throughput screening;research institute;researcher;screening lab investigator;antifungal drug		micromolar				Bacteria		cell culture
